# Supplementary material for: Viperin and Its Effect on SVCV Replication in Common Carp, Cyprinus carpio
Source: Animals (Basel). 2025 Jan 3;15(1):96. doi: 10.3390/ani15010096 (PMC11718829; doi:10.3390/ani15010096)
Supplement: Supplementary file 1 [file animals-15-00096-s001.zip]

Archive with 13 entries (8 files):
- original western blot images WB20241216/
- original western blot images WB20241216/Figure 4/
- original western blot images WB20241216/Figure 4/figure 4 actin.jpg
- original western blot images WB20241216/Figure 4/figure 4.jpg
- original western blot images WB20241216/Figure 5/
- original western blot images WB20241216/Figure 5/figure 5A.jpg
- original western blot images WB20241216/Figure 5/figure 5C.jpg
- original western blot images WB20241216/Figure 5/figure5C actin.jpg
- original western blot images WB20241216/Figure 6/
- original western blot images WB20241216/Figure 6/figure 6B.jpg
- original western blot images WB20241216/Figure 7/
- original western blot images WB20241216/Figure 7/figure 7B actin.jpg
- original western blot images WB20241216/Figure 7/figure 7B SVCV.jpg
